# Supplementary material for: Limited adaptability of virtual memory CD8 T cells to chronic viral infection
Source: Front Immunol. 2026 May 15;17:1804320. doi: 10.3389/fimmu.2026.1804320 (PMC13237571; doi:10.3389/fimmu.2026.1804320)
Supplement: Supplementary file 2 [file Table1.xlsx]

## Sheet: Fig. 1C
	Day 8	CD44Lo	CD44Hi		Day 32	CD44Lo	CD44Hi
	P14 cell number	40946	55757		P14 cell number	13110	13537
		76934	65923			7650	7335
		54405	80460			6743	7700
		22006	41531			3055	6336
		31913	60403			4640	5350
		35802	81198			4323	6666

## Sheet: Fig. 1D
	Day 8–10	CD44Lo	CD44Hi		Day 30–34	CD44Lo	CD44Hi
	P14 cell number	331710	90235.3		P14 cell number	80468.6	9525.6
		378013	62707.8			18598.6	3484.46
		619752	90678			38048.4	2369.43
		448191	103344			133610	3894.08
		188834	185073			11546.8	5008.04
		95248.1	155975			9049.52	2634.52
		190542	293367			7908.41	2476.58
		124304	145699
		183967	225031
		168025	220265

## Sheet: Fig. 1G
	Day 8	CD44Lo		Day 8	CD44Hi		Day 25	CD44Lo		Day 25	CD44Hi
	donor-derived tetramer+ cell number	425		donor-derived tetramer+ cell number	43		donor-derived tetramer+ cell number	39		donor-derived tetramer+ cell number	13
		336			452			63			37
		53			248			68			12
		89			132			48			17
		1172			113			55			19
		20			56			32			8
		1662			1097			1139
					7			251
