# Supplementary material for: Limited adaptability of virtual memory CD8 T cells to chronic viral infection
Source: Front Immunol. 2026 May 15;17:1804320. doi: 10.3389/fimmu.2026.1804320 (PMC13237571; doi:10.3389/fimmu.2026.1804320)
Supplement: Supplementary file 3 [file Table2.xlsx]

## Sheet: Fig. 2B
	Day 8–10	CD44Lo	CD44Hi		Day 30–34	CD44Lo	CD44Hi
	TCF1+ (%)	14.8	6.11		TCF1+ (%)	50	12.2
		22.8	6.8			42.6	2.33
		9.65	5.69			70.3	27.3
		19.2	6.37			33.3	12.5
		5.54	1.93			15.2	7.69
		6.47	1.77			7.93	16
		7.52	1.81			25.7	9.23
		6.07	1.59
		5.28	4.17
		5.55	1.48

## Sheet: Fig. 2C
	Day 8–10	CD44Lo	CD44Hi		Day 30–34	CD44Lo	CD44Hi
	TCF1+ cell number	49093	5513		TCF1+ cell number	40234.3	1162.12
		86187	4264			7922.99	81.1879
		59806	5160			26748	646.855
		86053	6583			44492	486.76
		10461.4	3571.9			1755.11	385.118
		6162.55	2760.76			717.627	421.524
		14328.8	5309.94			2032.46	228.588
		7545.29	2316.61
		9713.44	9383.78
		9325.41	3259.93

## Sheet: Fig. 2D
	Day 8–10	CD44Lo	CD44Hi		Day 30–34	CD44Lo	CD44Hi
	TIM3+ (%)	84.8	93.2		TIM3+ (%)	49.8	87.8
		76.7	92.9			53.7	97.7
		90	93.7			28.7	72.7
		80.2	93.6			66.4	87.5
		93.6	97.8			84.8	90.4
		92.9	97.6			92.1	84
		91.6	97.9			72.6	89.2
		92.6	97.7
		93.6	95.1
		93	98.3

## Sheet: Fig. 2E
	Day 8–10	CD44Lo	CD44Hi		Day 30–34	CD44Lo	CD44Hi
	TIM3+ cell number	281290	84099		TIM3+ cell number	40073.4	8363.48
		289936	58256			9987.43	3404.32
		557777	84965			10919.9	1722.58
		359449	96730			88716.8	3407.32
		176749	181001			9791.66	4527.27
		88485.4	152232			8334.61	2213
		174537	287206			5741.5	2209.11
		115106	142348
		172193	214004
		156264	216521
