# Supplementary material for: Limited adaptability of virtual memory CD8 T cells to chronic viral infection
Source: Front Immunol. 2026 May 15;17:1804320. doi: 10.3389/fimmu.2026.1804320 (PMC13237571; doi:10.3389/fimmu.2026.1804320)
Supplement: Supplementary file 4 [file Table3.xlsx]

## Sheet: Fig. 3B
	Day 8–10	CD44Lo	CD44Hi		Day 30–34	CD44Lo	CD44Hi
	PD-1+ (%)	92.4	78.5		PD-1+ (%)	99.5	94.2
		94.4	80.5			99.1	61.5
		93.7	80.1			100	84.2
		94.2	78.5			99.3	67.7
		93.7	80.9			95.7	78.7
		92.7	81.7			96.7	76.4
		91.6	85.6			96.2	65.2
		93	82.6
		91.1	84.4
		92.6	86.6

## Sheet: Fig. 3C
	Day 8–10	CD44Lo	CD44Hi		Day 30–34	CD44Lo	CD44Hi
	KLRG1+ (%)	47.1	77		KLRG1+ (%)	1.48	17.3
		53	73.4			2.6	80
		55.8	71.5			2.3	36.8
		45.4	68			1.08	54.8
		46.8	66.8			4	29.8
		36.2	62			1.42	35
		45.4	68.3			2.45	38.3
		30	59.8
		40.8	56.1
		36.6	62.6

## Sheet: Fig. 3D
	Day 8–10	KLRG1+PD-1-		KLRG1+PD-1+		KLRG1-PD-1-		KLRG1-PD-1+
		CD44Lo	CD44Hi	CD44Lo	CD44Hi	CD44Lo	CD44Hi	CD44Lo	CD44Hi
	Frequency of each subset	3.88	18.7	43	58.2	3.61	2.36	49.5	20.7
		2.9	14.5	49.9	58.7	2.51	4.68	44.7	22
		3.66	17.7	52.1	53.7	2.5	2.23	41.8	26.4
		3.32	18	42	50	2.43	3.43	52.3	28.5
		3.22	14.9	43.3	51.4	2.92	3.59	50.6	30.1
		3.34	13.5	32.3	47.9	3.87	4.41	60.5	34.2
		3.93	10.7	41.1	57.3	4.15	3.31	50.8	28.7
		2.53	12.8	26.9	46.6	4.13	4.1	66.4	36.5
		4.07	11.4	36.2	44.2	4.65	3.87	55.1	40.5
		2.73	10.5	33.5	51.7	4.51	2.66	59.3	35.1

## Sheet: Fig. 3E
	Day 30–34	KLRG1+PD-1-		KLRG1+PD-1+		KLRG1-PD-1-		KLRG1-PD-1+
		CD44Lo	CD44Hi	CD44Lo	CD44Hi	CD44Lo	CD44Hi	CD44Lo	CD44Hi
	Frequency of each subset	0	3.85	1.49	14.4	0.46	1.92	98.1	79.8
		0.29	38.5	2.6	41.5	0.58	0	96.5	20
		0	10.5	2.3	26.3	0	0	97.7	63.2
		0.23	30.6	0.89	24.2	0.38	0	98.5	45.2
		1.85	14.9	2.15	14.9	3.08	7.09	92.9	63.1
		0.95	19.5	0.47	15.4	2.37	4.07	96.2	61
		1.36	25.2	1.09	13	3	13	94.6	48.7
