# Supplementary material for: Limited adaptability of virtual memory CD8 T cells to chronic viral infection
Source: Front Immunol. 2026 May 15;17:1804320. doi: 10.3389/fimmu.2026.1804320 (PMC13237571; doi:10.3389/fimmu.2026.1804320)
Supplement: Supplementary file 5 [file Table4.xlsx]

## Sheet: Fig. 4A
	Day 10	CD44Lo	CD44Hi
	TOX (gMFI)	2859	1691
		3111	1320
		2496	1378
		2979	1498

## Sheet: Fig. 4D
	Day 10	CD44Lo	CD44Hi TOXHi	CD44Hi TOXLo
	PD-1 (gMFI)	2275	1858	788
		2401	1793	765
		2083	2067	683
		2334	1879	804
