# Supplementary material for: Limited adaptability of virtual memory CD8 T cells to chronic viral infection
Source: Front Immunol. 2026 May 15;17:1804320. doi: 10.3389/fimmu.2026.1804320 (PMC13237571; doi:10.3389/fimmu.2026.1804320)
Supplement: Supplementary file 6 [file Table5.xlsx]

## Sheet: Fig 5B
		CD44Lo	CD44Hi
	Fold-increase	2.81	2.04
		2.6	1.63
		1.97	0.94
		1.75	1.44
		1.62	0.94
		1.16	0.58
		2.09	1.18
		1.24	0.43
		1.9	1.41
		1.74	1.33
		0.73	0.51
