# Supplementary material for: Limited adaptability of virtual memory CD8 T cells to chronic viral infection
Source: Front Immunol. 2026 May 15;17:1804320. doi: 10.3389/fimmu.2026.1804320 (PMC13237571; doi:10.3389/fimmu.2026.1804320)
Supplement: Supplementary file 7 [file Table6.xlsx]

## Sheet: Fig. S1B
		CD44Lo	CD44Hi
	CD44Lo/Hi cells in P14 cells (%)	99	1.04
		98	2.04
		98	1.95
		98.8	1.18
		95.2	4.81
		98.6	1.35
		98.9	1.06
		97.2	2.78
		99.2	0.84
		98	2.02
		97.7	2.25
		98.1	1.87
		96.1	3.92
