# Supplementary material for: Limited adaptability of virtual memory CD8 T cells to chronic viral infection
Source: Front Immunol. 2026 May 15;17:1804320. doi: 10.3389/fimmu.2026.1804320 (PMC13237571; doi:10.3389/fimmu.2026.1804320)
Supplement: Supplementary file 8 [file Table7.xlsx]

## Sheet: Fig. S4B
	Day 10	CD44Lo	CD44Hi		Day 30	CD44Lo	CD44Hi
	TCF1+ (%)	11.7	3.53		TCF1+ (%)	10.7	3.11
		13	4.22			21	5.93
		20.7	9.25			13.2	2.23
		17.3	6.91

## Sheet: Fig. S4C
	Day 10	CD44Lo	CD44Hi		Day 30	CD44Lo	CD44Hi
	TCF1+ cell number	86850.9	5418.18		TCF1+ cell number	10750.8	644.554
		67677	4840.17			22035.7	930.862
		201874	16314.4			25627.8	1150.89
		146476	13562.4

## Sheet: Fig. S4D
	Day 10	CD44Lo	CD44Hi		Day 30	CD44Lo	CD44Hi
	TIM3+ (%)	87.8	96.1		TIM3+ (%)	88.8	96.6
		86.5	95.6			78.3	94.1
		78.9	90.5			85.5	97.3
		82.1	92.3

## Sheet: Fig. S4E
	Day 10	CD44Lo	CD44Hi		Day 30	CD44Lo	CD44Hi
	TIM3+ cell number	651753	147504		TIM3+ cell number	89221.6	20020.5
		450312	109649			82161.6	14771.4
		769460	159617			165999	50216.1
		695128	181159
