# Supplementary material for: Limited adaptability of virtual memory CD8 T cells to chronic viral infection
Source: Front Immunol. 2026 May 15;17:1804320. doi: 10.3389/fimmu.2026.1804320 (PMC13237571; doi:10.3389/fimmu.2026.1804320)
Supplement: Supplementary file 9 [file Table8.xlsx]

## Sheet: Fig. S5C
	Day 10	CD44Lo	CD44Hi
	GzmB (gMFI)	633	1004
		598	780
		816	1299
		1037	1289

## Sheet: Fig. S5D
	Day 10	CD44Lo	CD44Hi
	GzmB+ (%)	59.1	79.1
		58.3	72.7
		70.9	87.2
		78.5	85.9
