# Supplementary material for: Limited adaptability of virtual memory CD8 T cells to chronic viral infection
Source: Front Immunol. 2026 May 15;17:1804320. doi: 10.3389/fimmu.2026.1804320 (PMC13237571; doi:10.3389/fimmu.2026.1804320)
Supplement: Supplementary file 10 [file Table9.xlsx]

## Sheet: Fig. S7A&S7B
		1st experiment
	No treatment	CD44Lo	CD44Hi		Anti-PD-L1 Ab	CD44Lo	CD44Hi
	cells per spleen	62310	3204		cells per spleen	147141	7264
		81507	5871			136140	5820
		28109	2614			103266	3360
		52847	3291			91821	5139
	Geometric mean	52408.5	3566.64			85106	3365
		2nd experiment
	No treatment	CD44Lo	CD44Hi		Anti-PD-L1 Ab	CD44Lo	CD44Hi
	cells per spleen	112939	6879.79		cells per spleen	100734	2276.3
		41457.6	1560.6			180619	4598.91
		84152.2	3562.65			107423	1673.7
		54778.8	2349.3			164413	5514.48
		225086	10113.6			150447	5176.01
	Geometric mean	86555.6	3905.68			63449.6	1988.52
